# Supplementary material for: E3 Ubiquitin Ligase NEDD4 Affects Estrogen Receptor α Expression and the Prognosis of Patients with Hormone Receptor-Positive Breast Cancer
Source: Cancers (Basel). 2023 Jan 16;15(2):539. doi: 10.3390/cancers15020539 (PMC9857178; doi:10.3390/cancers15020539)
Supplement: Supplementary file 1 [file cancers-15-00539-s001.zip]

Archive with 1 entries (1 files):
- cancers-2073665-supplementary.pdf
